# Supplementary material for: An Integrated Linkage Map of Three Recombinant Inbred Populations of Pea (Pisum sativum L.)
Source: Genes (Basel). 2022 Jan 22;13(2):196. doi: 10.3390/genes13020196 (PMC8871737; doi:10.3390/genes13020196)
Supplement: Supplementary file 1 [file genes-13-00196-s001.zip]

Archive with 2 entries (2 files):
- Figures S1-S6.pdf
- Tables S1-S4.xlsx
